# Supplementary material for: Ephedrae Herba: A Review of Its Phytochemistry, Pharmacology, Clinical Application, and Alkaloid Toxicity
Source: Molecules. 2023 Jan 9;28(2):663. doi: 10.3390/molecules28020663 (PMC9863261; doi:10.3390/molecules28020663)
Supplement: Supplementary file 1 [file molecules-28-00663-s001.zip]

Archive with 1 entries (1 files):
- molecules-2069718-SI.pdf
